# Supplementary material for: Maternal Serum Vitamin B12 during Pregnancy and Offspring Autism Spectrum Disorder
Source: Nutrients. 2023 Apr 21;15(8):2009. doi: 10.3390/nu15082009 (PMC10146734; doi:10.3390/nu15082009)
Supplement: Supplementary file 1 [file nutrients-15-02009-s001.zip]

Archive with 1 entries (1 files):
- nutrients-2228365-supplementary.pdf
